# Supplementary material for: Asymmetric Conservation within Pairs of Co-Occurred Motifs Mediates Weak Direct Binding of Transcription Factors in ChIP-Seq Data
Source: Int J Mol Sci. 2020 Aug 21;21(17):6023. doi: 10.3390/ijms21176023 (PMC7504069; doi:10.3390/ijms21176023)
Supplement: Supplementary file 1 [file ijms-21-06023-s001.zip]

Archive with 3 entries (2 files):
- ijms-894674 suppl final/
- ijms-894674 suppl final/ijms-894674 Figures S1-2.pdf
- ijms-894674 suppl final/Supplenebtary_Tables.xlsx
